# Supplementary material for: LncRNA MIAT enhances cerebral ischaemia/reperfusion injury in rat model via interacting with EGLN2 and reduces its ubiquitin‐mediated degradation
Source: J Cell Mol Med. 2021 Oct 22;25(21):10140–51. doi: 10.1111/jcmm.16950 (PMC8572800; doi:10.1111/jcmm.16950)
Supplement: Supplementary file 1 — Table S1 [file JCMM-25-10140-s001.xlsx]

## Sheet: Sheet1
Genes	Primer sequence (5'-3')
EGLN2	F: 5'-CGCCATCACTGTCTGGTATT-3'
	R: 5′‐CGGGTACTTGAACACCTTTCT‐3′
MIAT	F: 5′‐ATCCTGTCCTCCCCAGTACC‐3′
	R: 5′‐CAGCTCCCTCCAATCGCTAG‐3′
GAPDH	F: 5′‐CAGCCGCATCTTCTTGTGC‐3′
	R: 5′‐GGTAACCAGGCGTCCGATA‐3′
Antibodies	Cat.	Dilutions
Anti-EGLN2	12984-1-AP, Proteintech	1:1000
Anti-flag tag	20543-1-AP, Proteintech	1:2000
Anti-MDM2	66511-1-Ig, Proteintech	1:2000
Anti-HA tag	51064-2-AP, Proteintech	1:5000
Anti-myc tag	60003-2-Ig, Proteintech	1:5000
Anti-GAPDH	60004-1-Ig, Proteintech	1:20000
